# Supplementary material for: Electrical Characterization of Cost-Effective Screen-Printed Sensors Based on Thermoplastic Polyurethane, Polyimide, and Polyethylene Terephthalate
Source: Micromachines (Basel). 2025 Mar 10;16(3):319. doi: 10.3390/mi16030319 (PMC11944745; doi:10.3390/mi16030319)
Supplement: Supplementary file 1 [file micromachines-16-00319-s001.zip]

Archive with 1 entries (1 files):
- micromachines-3515069-supplementary.pdf
